# Supplementary material for: Genome Analyses of Ten New Ape Adenoviruses with Similarity to Human Mastadenovirus C
Source: Int J Mol Sci. 2022 Aug 30;23(17):9832. doi: 10.3390/ijms23179832 (PMC9456536; doi:10.3390/ijms23179832)
Supplement: Supplementary file 1 [file ijms-23-09832-s001.zip]

Archive with 1 entries (1 files):
- ijms-1894120-supplementary.pdf
